# Supplementary material for: Direct and Indirect Effects of Ivermectin on Phytophagous, Frugivorous and Parasitoid Insects
Source: Insects. 2025 Apr 1;16(4):366. doi: 10.3390/insects16040366 (PMC12028309; doi:10.3390/insects16040366)
Supplement: Supplementary file 1 [file insects-16-00366-s001.zip]

Archive with 1 entries (1 files):
- insects-3529615-Supplementary File S1.xlsx
