# Supplementary material for: Direct and Indirect Effects of Ivermectin on Phytophagous, Frugivorous and Parasitoid Insects
Source: Insects. 2025 Apr 1;16(4):366. doi: 10.3390/insects16040366 (PMC12028309; doi:10.3390/insects16040366)
Supplement: Supplementary file 1 [file insects-16-00366-s001.zip › insects-3529615-Supplementary File S1.xlsx]

## Sheet: Legend
S_frugiperda_pupal_weight_time
S. frugperda	Spodoptera frugiperda
Ivermectin_concentration_in_diet_in_(µg g-1)	Ivermectin concentration mixed into artificial diet
Sex	Sex of individual, determined after pupation
Weight_at_start_of_experiment_in_mg	Weight at start of experiment in milligram
Pupal_weight_in_mg	Weight of pupae, 1 day after complete pupation in milligram
Days_until_pupation	time from start of experiment to pupation in days
S_frugiperda_H_armigera_survival
Species
Spodoptera frugiperda	Helicoverpa armigera
Ivermectin_concentration_in_diet_in_(µg g-1)	Ivermectin concentration mixed into artificial diet
Alive_7_days_after_start_of_experiment	Count if individual alive 7 days after start of experiment
Sex	Sex of individual, determined after pupation, only for individuals that pupated
Aphid_Colony_Establishment
Species
Acrytosiphon pisum	Pisum sativum
Ivermectin_concentration_per_g_soil_fresh_weight_(µg g-1)	Ivermectin concentration mixed into soil
Number_of_aphids_at_start_of_experiment	Number of newborn (up to 1 day old) A. pisum placed on individual P. sativum plant
Number_of_aphids_4_days_after_start_of_experiment	Number of A. pisum found alive on indivdual P. sativum plant 4 days after start of experiment, counted as successful establishment
Parasitoid_emergence
Species
Drosophila melanogaster	Pachycrepoideus vindemmiae
Ivermectin_Concentration_in_D_melanogaster_diet_(µg g-1)	Ivermectin concentration mixed into D. melanogaster
Available_Drosophila_melanogaster_pupae_in_vial	Number of D. melanogaster pupae available in each individual vial, pupae were transferred from rearing vial and not split to get similar number for each vial as not to damage the pupae
Emerged_Pachycrepoideus_vindemmiae_in_vial	Number of P. vindemmiae that emerged in each individual vial over the whole observation period
For further information regarding the methods of each experiment, please check the method section of the manuscript

## Sheet: S_frugiperda_pupal_weight_time
Ivermectin_concentration_in_diet_in_(µg g-1)	Sex	Weight_at_start_of_experiment_in_mg	Pupal_weight_in_mg	Days_until_pupation
200	Female	155	165.7	8
200	Female	193.1	187.3	7
200	Female	164	141.4	8
200	Female	146.6	137.6	9
200	Male	165	119.6	11
200	Male	138.7	151.2	11
200	Male	163.6	160.8	8
200	Male	188	193.7	8
200	Female	200.6	180	8
200	Male	233.4	172.2	8
200	Female	109	156.2	11
200	Male	211	154.9	8
200	Female	185.3	161.1	8
200	Male	173.8	118.3	11
200	Male	254.2	203.6	6
200	Male	219.6	151.1	8
200	Male	83.9	136.6	11
200	Female	181.1	138.1	9
200	Male	210.7	176	7
20	Male	141.2	226.3	7
20	Female	198.8	277.4	6
20	Male	205.8	242.2	6
20	Female	121.9	229.9	8
20	Male	210.3	196.1	5
20	Male	179.6	248.6	9
20	Female	132.5	198.5	7
20	Male	210	227.1	5
20	Male	194.6	201.7	6
20	Female	170.8	259.6	7
20	Male	179.4	215.5	6
20	Female	176.5	237.3	7
20	Male	174.9	216.2	7
20	Female	171	228.2	7
20	Male	101.5	229.4	8
20	Female	148.3	212.9	7
20	Female	110	226.1	8
20	Male	160	203.4	7
20	Female	150.8	224.4	8
20	Female	68	180.6	8
5	Male	178	180.7	6
5	Male	90.5	249.9	6
5	Female	198.2	226.9	6
5	Male	257.1	240.7	5
5	Female	167.7	220.2	6
5	Female	72.3	230.4	8
5	Female	23.7	164.2	11
5	Male	194	266.4	7
5	Male	187.7	250.9	6
5	Male	157.2	248.1	7
5	Male	136	198.3	7
5	Female	193.7	231.5	6
5	Male	131.8	212.3	7
5	Male	65	231.7	8
5	Male	98.1	248.9	8
5	Male	162.9	243.9	7
5	Male	86.1	247.9	8
5	Male	209.2	245.7	6
1.5	Male	220.1	262.7	6
1.5	Male	196.9	304.6	7
1.5	Female	69.2	239.6	8
1.5	Female	115.4	241.3	8
1.5	Male	159.5	248.8	7
1.5	Male	174.5	254.3	7
1.5	Male	80	248.2	8
1.5	Male	179.4	230.6	6
1.5	Male	146.3	261.2	7
1.5	Male	175.3	289.4	7
1.5	Female	147.8	234.5	7
1.5	Male	165.5	258	7
1.5	Male	133	231.6	6
1.5	Female	184.9	260.7	6
1.5	Male	175.5	277.2	6
1.5	Male	220	286.6	6
1.5	Male	197.2	259.7	6
1.5	Female	206.4	261	6
1.5	Female	171.4	244.8	6
1.5	Female	125.5	132.6	11
0.3	Male	89	262.1	8
0.3	Male	155.7	265.9	7
0.3	Male	148.7	258.8	7
0.3	Female	204.6	252.4	6
0.3	Female	153.7	225.5	6
0.3	Male	199	257	6
0.3	Female	139.8	233.7	7
0.3	Male	142.6	240.3	7
0.3	Male	151.5	257.3	7
0.3	Male	172.1	293.6	6
0.3	Male	185.2	278.6	7
0.3	Male	166.9	243.1	6
0.3	Female	204.7	275.7	6
0.3	Female	151.5	232	6
0.3	Male	186.8	254.7	6
0.3	Female	199.7	268.4	6
0.3	Male	201	228.4	5
0.3	Male	83	245.1	8
0.3	Male	156.2	251.2	6
0	Female	164.4	225.3	6
0	Male	233.5	287.1	6
0	Male	243.3	277	6
0	Male	184	246.8	7
0	Male	150.9	238.4	6
0	Female	202.8	281.8	5
0	Male	218.7	212.4	7
0	Male	184.6	246.6	6
0	Male	171.9	233.8	6
0	Male	182.8	246.5	6
0	Female	189.1	272.7	7
0	Female	185.9	281.6	6
0	Male	189.6	271.4	6
0	Female	203.3	285	6
0	Male	194.4	311.6	6
0	Male	115.4	288.5	8
0	Female	244.5	284.5	6
0	Female	206	241.1	5
0		82.3	304.7	9

## Sheet: S_frugiperda_H_armigera_surviva
Species	Ivermectin_concentration_in_diet_in_(µg g-1)	Alive_7_days_after_start_of_experiment	Sex
Spodoptera frugiperda	0	Yes	Female
Spodoptera frugiperda	0	Yes	Female
Spodoptera frugiperda	0	Yes	Female
Spodoptera frugiperda	0	Yes	Female
Spodoptera frugiperda	0	Yes	Female
Spodoptera frugiperda	0	Yes	Male
Spodoptera frugiperda	0	No
Spodoptera frugiperda	0	Yes	Female
Spodoptera frugiperda	0	No
Spodoptera frugiperda	0	No
Spodoptera frugiperda	0.3	Yes	Male
Spodoptera frugiperda	0.3	Yes	Male
Spodoptera frugiperda	0.3	Yes	Male
Spodoptera frugiperda	0.3	Yes	Male
Spodoptera frugiperda	0.3	Yes	Male
Spodoptera frugiperda	0.3	Yes	Male
Spodoptera frugiperda	0.3	Yes	Male
Spodoptera frugiperda	0.3	Yes	Male
Spodoptera frugiperda	0.3	Yes	Male
Spodoptera frugiperda	0.3	No
Spodoptera frugiperda	1.5	No
Spodoptera frugiperda	1.5	No
Spodoptera frugiperda	1.5	Yes	Female
Spodoptera frugiperda	1.5	No
Spodoptera frugiperda	1.5	Yes	Male
Spodoptera frugiperda	1.5	Yes	Male
Spodoptera frugiperda	1.5	Yes	Male
Spodoptera frugiperda	1.5	Yes	Male
Spodoptera frugiperda	1.5	Yes	Female
Spodoptera frugiperda	1.5	Yes	Male
Spodoptera frugiperda	5	No
Spodoptera frugiperda	5	No
Spodoptera frugiperda	5	No
Spodoptera frugiperda	5	Yes	Male
Spodoptera frugiperda	5	No
Spodoptera frugiperda	5	No
Spodoptera frugiperda	5	No
Spodoptera frugiperda	5	No
Spodoptera frugiperda	5	No
Spodoptera frugiperda	5	Yes	Male
Spodoptera frugiperda	20	No
Spodoptera frugiperda	20	No
Spodoptera frugiperda	20	No
Spodoptera frugiperda	20	No
Spodoptera frugiperda	20	No
Spodoptera frugiperda	20	No
Spodoptera frugiperda	20	No
Spodoptera frugiperda	20	No
Spodoptera frugiperda	20	No
Spodoptera frugiperda	20	No
Spodoptera frugiperda	200	No
Spodoptera frugiperda	200	No
Spodoptera frugiperda	200	No
Spodoptera frugiperda	200	No
Spodoptera frugiperda	200	No
Spodoptera frugiperda	200	No
Spodoptera frugiperda	200	No
Spodoptera frugiperda	200	No
Spodoptera frugiperda	200	No
Spodoptera frugiperda	200	No
Helicoverpa armigera	0	No
Helicoverpa armigera	0	No
Helicoverpa armigera	0	No
Helicoverpa armigera	0	Yes	Male
Helicoverpa armigera	0	No
Helicoverpa armigera	0	No
Helicoverpa armigera	0	Yes	Female
Helicoverpa armigera	0	No
Helicoverpa armigera	0	Yes	Male
Helicoverpa armigera	0	Yes	Male
Helicoverpa armigera	0.3	No
Helicoverpa armigera	0.3	No
Helicoverpa armigera	0.3	No
Helicoverpa armigera	0.3	No
Helicoverpa armigera	0.3	No
Helicoverpa armigera	0.3	No
Helicoverpa armigera	0.3	No
Helicoverpa armigera	0.3	No
Helicoverpa armigera	0.3	No
Helicoverpa armigera	0.3	No
Helicoverpa armigera	1.5	No
Helicoverpa armigera	1.5	No
Helicoverpa armigera	1.5	No
Helicoverpa armigera	1.5	No
Helicoverpa armigera	1.5	No
Helicoverpa armigera	1.5	No
Helicoverpa armigera	1.5	No
Helicoverpa armigera	1.5	No
Helicoverpa armigera	1.5	No
Helicoverpa armigera	1.5	No
Helicoverpa armigera	5	No
Helicoverpa armigera	5	No
Helicoverpa armigera	5	No
Helicoverpa armigera	5	No
Helicoverpa armigera	5	No
Helicoverpa armigera	5	No
Helicoverpa armigera	5	No
Helicoverpa armigera	5	No
Helicoverpa armigera	5	No
Helicoverpa armigera	5	No
Helicoverpa armigera	20	No
Helicoverpa armigera	20	No
Helicoverpa armigera	20	No
Helicoverpa armigera	20	No
Helicoverpa armigera	20	No
Helicoverpa armigera	20	No
Helicoverpa armigera	20	No
Helicoverpa armigera	20	No
Helicoverpa armigera	20	No
Helicoverpa armigera	20	No
Helicoverpa armigera	200	No
Helicoverpa armigera	200	No
Helicoverpa armigera	200	No
Helicoverpa armigera	200	No
Helicoverpa armigera	200	No
Helicoverpa armigera	200	No
Helicoverpa armigera	200	No
Helicoverpa armigera	200	No
Helicoverpa armigera	200	No
Helicoverpa armigera	200	No

## Sheet: Aphid_Colony_Establishment
Ivermectin_concentration_per_g_soil_fresh_weight_(µg g-1)	Number_of_aphids_at_start_of_experiment	Number_of_aphids_4_days_after_start_of_experiment
0	1	0
0	1	1
0	1	1
0	1	1
0	1	1
0	1	1
0	1	1
0	1	1
0	1	1
0	1	1
0	1	1
0	1	1
0	1	1
0	1	0
0	1	1
0	1	1
0	1	1
0	1	1
0	1	1
0	1	1
0	1	1
0	1	1
0	1	1
1.5	1	1
1.5	1	1
1.5	1	0
1.5	1	1
1.5	1	1
1.5	1	1
1.5	1	1
1.5	1	1
1.5	1	0
1.5	1	1
1.5	1	1
1.5	1	1
1.5	1	1
1.5	1	1
1.5	1	0
1.5	1	1
1.5	1	1
1.5	1	1
1.5	1	1
20	1	0
20	1	1
20	1	0
20	1	1
20	1	1
20	1	1
20	1	0
20	1	1
20	1	1
20	1	1
20	1	0
20	1	1
20	1	0
20	1	1
20	1	0
20	1	0
20	1	1
20	1	1
20	1	1
20	1	1
20	1	0
20	1	1
20	1	0
20	1	0
20	1	0

## Sheet: Prasitoid_emergence
Ivermectin_Concentration_in_Drosophila_diet_(µg g-1)	Available_Drosophila_melanogaster_pupae_in_vial	Emerged_Pachycrepoideus_vindemmiae_in_vial
0	30	9
0	22	11
0	24	3
0	18	12
0	11	8
0	15	5
0	18	7
0	17	8
0	13	6
0	26	7
0.03	11	1
0.03	10	1
0.03	19	0
0.03	17	2
0.03	11	0
0.03	20	3
0.03	14	0
0.03	15	6
0.03	10	3
0.03	10	1
